# Supplementary material for: Comprehensive Atlas of Wheat (Triticum aestivum L.) AUXIN RESPONSE FACTOR Expression During Male Reproductive Development and Abiotic Stress
Source: Front Plant Sci. 2020 Sep 30;11:586144. doi: 10.3389/fpls.2020.586144 (PMC7554351; doi:10.3389/fpls.2020.586144)
Supplement: Supplementary file 10 [file Table_1.xlsx]

## Sheet: Sheet1
Table S1 ARF gene family in wheat and its relatives
T.aestivum				T. urartu		A. tauschii		T. turgidum		H. vulgare		Orthology in A. thaliana		Orthology in O. sativa
Gene		Gene ID	Subcellular Localization	Gene	Gene ID	Gene	Gene ID	Gene	Gene ID	Gene	Gene ID	Gene	Gene ID	Gene	Gene ID
TaARF1	TaARF1-A	TraesCS1A02G156600	Chloroplast			AeARF1	AET1Gv20406400	TtARF1-A	TRITD1Av1G099460	HvARF1	HORVU1Hr1G041770	ARF10	AT2G28350	OsARF22	OS10G0479900
	TaARF1-B	TraesCS1B02G173700	Chloroplast					TtARF1-B	TRITD1Bv1G102010
	TaARF1-D	TraesCS1D02G155100	Chloroplast
TaARF2	TaARF2-A	TraesCS1A02G334900	Nuclear	TuARF2	TRIUR3_14814	AeARF2	AET1Gv20806400	TtARF2-A	TRITD1Av1G195030	HvARF2	HORVU1Hr1G076690	ARF3	AT2G33860	OsARF14	OS05G0515400
	TaARF2-B	TraesCS1B02G347900	Nuclear					TtARF2-B	TRITD1Bv1G185650
	TaARF2-D	TraesCS1D02G337400	Nuclear
TaARF3	TaARF3-A	TraesCS1A02G396400	Nuclear	TuARF3	TRIUR3_33948	AeARF3	AET1Gv20950700	TtARF3-A	TRITD1Av1G211520	HvARF3	HORVU1Hr1G087460	ARF3	AT2G33860	OsARF15	OS05G0563400
	TaARF3-B	TraesCS1B02G424700	Nuclear					TtARF3-B	TRITD1Bv1G212940
	TaARF3-D	TraesCS1D02G404400	Nuclear
TaARF4	TaARF4-A	TraesCS2A02G309300	Nuclear	TuARF4	TRIUR3_33501	AeARF4	AET2Gv20700200	TtARF4-A	TRITD2Av1G189400	HvARF4	HORVU2Hr1G076920	ARF1	AT1G59750	OsARF9	OS04G0442000
	TaARF4-B	TraesCS2B02G326400	Nuclear					TtARF4-B	TRITD2Bv1G154620
	TaARF4-D	TraesCS2D02G307600	Nuclear
TaARF5	TaARF5-A	TraesCS2A02G380300	Nuclear	TuARF5	TRIUR3_24352	AeARF5	AET2Gv20849000	TtARF5-A	TRITD2Av1G225040	HvARF5	HORVU2Hr1G089670	ARF10	AT2G28350	OsARF10	OS04G0519700
	TaARF5-B	TraesCS2B02G397300	Nuclear					TtARF5-B	TRITD2Bv1G187510
	TaARF5-D	TraesCS2D02G376600	Nuclear
TaARF6	TaARF6-A	TraesCS2A02G491000	Nuclear	TuARF6	TRIUR3_12386	AeARF6	AET2Gv21082200	TtARF6-A	TRITD2Av1G268360	HvARF6	HORVU2Hr1G109650	ARF5	AT1G19850	OsARF11	OS04G0664400
	TaARF6-B	TraesCS2B02G519200	Nuclear					TtARF6-B	TRITD2Bv1G232020
	TaARF6-D	TraesCS2D02G491200	Nuclear
TaARF7	TaARF7-A	TraesCS2A02G547800	Nuclear	TuARF7	TRIUR3_22410	AeARF7	AET2Gv21198500	TtARF7-A	TRITD2Av1G284350	HvARF7	HORVU2Hr1G121110	ARF8	AT5G37020	OsARF12	OS04G0671900
	TaARF7-B	TraesCS2B02G578500	Nuclear					TtARF7-B	TRITD2Bv1G251950
	TaARF7-D	TraesCS2D02G548900	Nuclear
TaARF8	TaARF8-A	TraesCS2A02G567300	Chloroplast			AeARF8	AET2Gv21286200	TtARF8-A	TRITD2Av1G294400	HvARF8	HORVU2Hr1G125740	ARF17	AT1G77850	OsARF20	OS04G0690600
	TaARF8-B	TraesCS2B02G933400LC	Chloroplast					TtARF8-B	TRITD2Bv1G263610
	TaARF8-D	TraesCS2D02G577800	Chloroplast
TaARF9	TaARF9-A	TraesCS3A02G159200	Nuclear	TuARF9	TRIUR3_28704	AeARF9	AET3Gv20362500	TtARF9-A	TRITD3Av1G068720	HvARF9	HORVU3Hr1G032230	ARF18	AT1G35540	OsARF1	OS01G0236300
	TaARF9-B	TraesCS3B02G190100	Nuclear					TtARF9-B	TRITD3Bv1G075380
	TaARF9-D	TraesCS3D02G166700	Nuclear
TaARF10	TaARF10-A	TraesCS3A02G246000	Nuclear	TuARF10	TRIUR3_24520	AeARF10	AET3Gv20598400	TtARF10-A	TRITD3Av1G164800			ARF3	AT2G33860	OsARF2	OS01G0670800
	TaARF10-B	TraesCS3B02G273400	Nuclear					TtARF10-B	TRITD3Bv1G142470
	TaARF10-D	TraesCS3D02G245400	Nuclear
TaARF11	TaARF11-A	TraesCS3A02G292400	Nuclear	TuARF11	TRIUR3_35254	AeARF11	AET3Gv20689200	TtARF11-A	TRITD3Av1G188760	HvARF11	HORVU3Hr1G072340	ARF3	AT2G33860	OsARF3	OS01G0753500
	TaARF11-B	TraesCS3B02G327000	Nuclear					TtARF11-B	TRITD3Bv1G172050
	TaARF11-D	TraesCS3D02G292100	Nuclear
TaARF12	TaARF12-A	TraesCS3A02G442000	Nuclear	TuARF12	TRIUR3_17755	AeARF12	AET3Gv20979200	TtARF12-A	TRITD3Av1G250150	HvARF12	HORVU3Hr1G096510	ARF2	AT5G62000	OsARF4	OS01G0927600
	TaARF12-B	TraesCS3B02G475800	Nuclear					TtARF12-B	TRITD3Bv1G241970
	TaARF12-D	TraesCS3D02G434700	Nuclear
TaARF13	TaARF13-A	TraesCS3A02G449300	Nuclear	TuARF13	TRIUR3_02890	AeARF13	AET3Gv20994900	TtARF13-A	TRITD3Av1G252560	HvARF13	HORVU3Hr1G097200
	TaARF13-B	TraesCS3B02G486000	Nuclear					TtARF13-B	TRITD3Bv1G244910
	TaARF13-D	TraesCS3D02G442000	Nuclear
TaARF14	TaARF14-A	TraesCS5A02G038300	Nuclear	TuARF14	TRIUR3_10132	AeARF14	AET5Gv20118800	TtARF14-A	TRITD5Av1G016860	HvARF14	HORVU5Hr1G009650	ARF6	AT5G60450	OsARF25	OS12G0613700
	TaARF14-B	TraesCS5B02G039800	Nuclear					TtARF14-B	TRITD5Bv1G016090
	TaARF14-D	TraesCS5D02G045700	Nuclear
TaARF15	TaARF15-A	TraesCS6A02G113000	Nuclear	TuARF15	TRIUR3_19224	AeARF15	AET6Gv20290900	TtARF15-A	TRITD6Av1G035080	HvARF15	HORVU6Hr1G020330			OsARF5	OS02G0141100
	TaARF15-B	TraesCS6B02G141300	Nuclear					TtARF15-B	TRITD6Bv1G048360
	TaARF15-D	TraesCS6D02G102300	Nuclear
TaARF16	TaARF16-A	TraesCS6A02G138600	Nuclear	TuARF16	TRIUR3_28948	AeARF16	AET6Gv20356400	TtARF16-A	TRITD6Av1G046710	HvARF16	HORVU6Hr1G026730	ARF6		OsARF6	OS02G0164900
	TaARF16-B	TraesCS6B02G167100	Nuclear					TtARF16-B	TRITD6Bv1G059890
	TaARF16-D	TraesCS6D02G127600	Nuclear
TaARF17	TaARF17-A	TraesCS6A02G222300	Nuclear			AeARF17	AET6Gv20606300			HvARF17	HORVU6Hr1G058890	ARF10	AT2G28350	OsARF8	OS02G0628600
	TaARF17-B	TraesCS6B02G258800	Nuclear					TtARF17-B	TRITD6Bv1G135540
	TaARF17-D	TraesCS6D02G212700	Nuclear
TaARF18	TaARF18-A	TraesCS7A02G160800	Nuclear	TuARF18	TRIUR3_33045	AeARF18	AET7Gv20421900	TtARF18-A	TRITD7Av1G051530	HvARF18	HORVU7Hr1G033820	ARF19	AT1G19220	OsARF16	OS06G0196700
	TaARF18-B	TraesCS7B02G065800	Nuclear					TtARF18-B	TRITD7Bv1G025920
	TaARF18-D	TraesCS7D02G161900	Nuclear
TaARF19	TaARF19-A	TraesCS7A02G252000	Nuclear	TuARF19	TRIUR3_26420	AeARF19	AET7Gv20616800	TtARF19-A	TRITD7Av1G096470	HvARF19	HORVU7Hr1G051930			OsARF21	OS08G0520550
	TaARF19-B	TraesCS7B02G138900	Nuclear					TtARF19-B	TRITD7Bv1G064330
	TaARF19-D	TraesCS7D02G250100	Nuclear
TaARF20	TaARF20-A	TraesCS7A02G416400	Nuclear	TuARF20	TRIUR3_25750	AeARF20	AET7Gv21009600	TtARF20-A	TRITD7Av1G224980	HvARF20	HORVU7Hr1G096460			OsARF19	OS06G0702600
	TaARF20-B	TraesCS7B02G316600	Nuclear					TtARF20-B	TRITD7Bv1G173200
	TaARF20-D	TraesCS7D02G409700	Nuclear
TaARF21	TaARF21-A	TraesCS7A02G446900	Nuclear			AeARF21	AET7Gv21077900	TtARF21-A	TRITD7Av1G239120	HvARF21	HORVU7Hr1G101270	ARF10	AT2G28350	OsARF18	OS06G0685700
	TaARF21-B	TraesCS7B02G346700	Nuclear					TtARF21-B	TRITD7Bv1G188290			ARF16	AT4G30080
	TaARF21-D	TraesCS7D02G436800	Nuclear
TaARF22	TaARF22-A	TraesCS7A02G461700	Nuclear	TuARF22	TRIUR3_32597	AeARF22	AET7Gv21131200	TtARF22-A	TRITD7Av1G245930	HvARF22	HORVU7Hr1G106280			OsARF17	OS06G0677800
	TaARF22-B	TraesCS7B02G363100	Nuclear					TtARF22-B	TRITD7Bv1G194180
	TaARF22-D	TraesCS7D02G449900	Nuclear
TaARF23	TaARF23-A.1	TraesCS7A02G475600	Mitochondrial
	TaARF23-A.2	TraesCS7A02G475700	Mitochondrial
TaARF24	TaARF24-D	TraesCS7D02G463000	Cytoplasmic	TuARF24	TRIUR3_03736	AeARF24	AET7Gv21167800			HvARF24	HORVU7Hr1G108360	ARF17	AT1G77850
