# Supplementary material for: Comprehensive Atlas of Wheat (Triticum aestivum L.) AUXIN RESPONSE FACTOR Expression During Male Reproductive Development and Abiotic Stress
Source: Front Plant Sci. 2020 Sep 30;11:586144. doi: 10.3389/fpls.2020.586144 (PMC7554351; doi:10.3389/fpls.2020.586144)
Supplement: Supplementary file 11 [file Table_2.xlsx]

## Sheet: Sheet1
Table S2 The evolution analysis of ARF genes among and within T. aestivum, T. urartu, A. tauschii, T. turgidum and H. vulgare species by DnaSP 5.0 software
Species	Nucleotide diversity (Pi)	Tajima's D	P value of Tajima's D
T.aestivum	0.35524	-0.42852	P > 0.10
T.urartu	0.42659	-0.83709	P > 0.10
A.tauschii	0.40724	-0.63305	P > 0.10
T. turgidum	0.44786	-0.10013	P > 0.10
H. vulgare	0.40252	-0.80434	P > 0.10
Gene	Nucleotide diversity (Pi)	Tajima's D	P value of Tajima's D	NonSyn/Syn
ARF1	0.02531	-0.23627	P > 0.10	1.45206
ARF2	0.06598	-0.74776	P > 0.10	0.72828
ARF3	0.0295	-0.54254	P > 0.10	1.85588
ARF4	0.01583	-0.31351	P > 0.10	2.28764
ARF5	0.02932	-0.48637	P > 0.10	5.59994
ARF6	0.04008	-0.29126	P > 0.10	0.33013
ARF7	0.02085	0.33542	P > 0.10	4.52236
ARF8	0.04534	-0.64395	P > 0.10	2.16486
ARF9	0.01688	-1.30733	P > 0.10	1.31208
ARF10	0.02061	0.99054	P > 0.10	1.06841
ARF11	0.03143	0.01203	P > 0.10	-0.07183
ARF12	0.02265	-0.16254	P > 0.10	48.378
ARF13	0.02966	-0.15141	P > 0.10	3.35347
ARF14	0.01787	-0.29185	P > 0.10	0.41605
ARF15	0.01873	-0.41079	P > 0.10	0.76113
ARF16	0.02217	-0.88506	P > 0.10	1.08404
ARF17	0.03244	-0.21583	P > 0.10	2.81688
ARF18	0.01924	-0.30299	P > 0.10	0.61066
ARF19	0.02212	-0.86735	P > 0.10	2.54895
ARF20	0.02301	-0.88918	P > 0.10	0.77103
ARF21	0.02703	-0.09763	P > 0.10	-8.30771
ARF22	0.02803	-0.2142	P > 0.10	3.28125
ARF24	0.12835	-0.6724	P > 0.10	0.87927
