# Supplementary material for: Comprehensive Atlas of Wheat (Triticum aestivum L.) AUXIN RESPONSE FACTOR Expression During Male Reproductive Development and Abiotic Stress
Source: Front Plant Sci. 2020 Sep 30;11:586144. doi: 10.3389/fpls.2020.586144 (PMC7554351; doi:10.3389/fpls.2020.586144)
Supplement: Supplementary file 12 [file Table_3.xlsx]

## Sheet: Sheet1
Table S3 Duplicated TaARF gene pairs identified in wheat
Gene	ID	Coverage %	Identity %	Gene	ID
TaARF12-A	TraesCS3A02G442000	91.963	80.641	TaARF13-A	TraesCS3A02G449300
TaARF12-B	TraesCS3B02G475800	89.698	80.617	TaARF13-B	TraesCS3B02G486000
TaARF12-D	TraesCS3D02G434700	90.406	80.617	TaARF13-D	TraesCS3D02G442000
TaARF16-A	TraesCS6A02G138600	83.058	77.197	TaARF22-A	TraesCS7A02G461700
TaARF16-B	TraesCS6B02G167100	97.408	77.503	TaARF22-B	TraesCS7B02G363100
TaARF16-D	TraesCS6D02G127600	96.986	77.957	TaARF22-D	TraesCS7D02G449900
TaARF23-A.1	TraesCS7A02G475600	100.00 %	99.20 %	TaARF23-A.2	TraesCS7A02G475700
