# Supplementary material for: Comprehensive Atlas of Wheat (Triticum aestivum L.) AUXIN RESPONSE FACTOR Expression During Male Reproductive Development and Abiotic Stress
Source: Front Plant Sci. 2020 Sep 30;11:586144. doi: 10.3389/fpls.2020.586144 (PMC7554351; doi:10.3389/fpls.2020.586144)
Supplement: Supplementary file 13 [file Table_4.xlsx]

## Sheet: Sheet1
Table S4 Prediction of putative target TaARF genes for miRNAs and tasiRNA
	miRNAs/tasiRNAs	Mature sequence	Target gene		Inhibition
miR160	tae-miR160	UGCCUGGCUCCCUGUAUGCCA	TaARF17-A	TraesCS6A02G222300	Cleavage
			TaARF17-B	TraesCS6B02G258800	Cleavage
			TaARF17-D	TraesCS6D02G212700	Cleavage
			TaARF1-A	TraesCS1A02G156600	Cleavage
			TaARF1-B	TraesCS1B02G173700	Cleavage
			TaARF1-D	TraesCS1D02G155100	Cleavage
miR167	tae-miR167f	UGAAGCUGCCAGCAUGAUCUU	TaARF16-A	TraesCS6A02G138600	Cleavage
			TaARF16-B	TraesCS6B02G167100	Cleavage
			TaARF16-D	TraesCS6D02G127600	Cleavage
	tae-miR167	UGAAGCUGCCAGCAUGAUCUA	TaARF7-A	TraesCS2A02G547800	Cleavage
			TaARF7-B	TraesCS2B02G578500	Cleavage
			TaARF7-D	TraesCS2D02G548900	Cleavage
	tae-miR167d	UGAAGCUGCCAGCAUGAUCUC	TaARF16-A	TraesCS6A02G138600	Cleavage
			TaARF16-B	TraesCS6B02G167100	Cleavage
			TaARF16-D	TraesCS6D02G127600	Cleavage
			TaARF14-A	TraesCS5A02G038300	Cleavage
			TaARF14-B	TraesCS5B02G039800	Cleavage
			TaARF14-D	TraesCS5D02G045700	Cleavage
tasiRNA	TAS3a 59D6(+)	UUCUUGACCUUGUAAGACCU	TaARF2-A	TraesCS1A02G334900	Cleavage
	TAS3b 59D4(+)	UUCUUGACCUUGUAAGACCUU	TaARF2-B	TraesCS1B02G347900	Cleavage
			TaARF2-D	TraesCS1D02G337400	Cleavage
			TaARF3-A	TraesCS1A02G396400	Cleavage
			TaARF3-B	TraesCS1B02G424700	Cleavage
			TaARF3-D	TraesCS1D02G404400	Cleavage
			TaARF10-A	TraesCS3A02G246000	Cleavage
			TaARF10-B	TraesCS3B02G273400	Cleavage
			TaARF10-D	TraesCS3D02G245400	Cleavage
			TaARF11-A	TraesCS3A02G292400	Cleavage
			TaARF11-B	TraesCS3B02G327000	Cleavage
			TaARF11-D	TraesCS3D02G292100	Cleavage
