# Supplementary material for: Comprehensive Atlas of Wheat (Triticum aestivum L.) AUXIN RESPONSE FACTOR Expression During Male Reproductive Development and Abiotic Stress
Source: Front Plant Sci. 2020 Sep 30;11:586144. doi: 10.3389/fpls.2020.586144 (PMC7554351; doi:10.3389/fpls.2020.586144)
Supplement: Supplementary file 14 [file Table_5.xlsx]

## Sheet: Sheet1
Table S5 Prediction of potential uORFs in the 5' UTR leader sequences of TaARF genes
Gene name		Transcript ID	5' UTR length (nts)	Non-AUG uORF number	AUG uORF number
TaARF1	TaARF1-A	TraesCS1A02G156600.1	0	0	0
	TaARF1-B	TraesCS1B02G173700.1	587	1	0
	TaARF1-D	TraesCS1D02G155100.1	420	2	1
TaARF2	TaARF2-A	TraesCS1A02G334900.1	378	1	0
	TaARF2-B	TraesCS1B02G347900.2	191	0	0
	TaARF2-D	TraesCS1D02G337400.1	508	1	0
TaARF3	TaARF3-A	TraesCS1A02G396400.1	269	1	0
	TaARF3-B	TraesCS1B02G424700.1	189	1	0
	TaARF3-D	TraesCS1D02G404400.1	216	1	1
TaARF4	TaARF4-A	TraesCS2A02G309300.1	263	0	0
	TaARF4-B	TraesCS2B02G326400.1	348	1	0
	TaARF4-D	TraesCS2D02G307600.1	481	1	0
TaARF5	TaARF5-A	TraesCS2A02G380300.1	1091	1	1
	TaARF5-B	TraesCS2B02G397300.1	201	0	0
	TaARF5-D	TraesCS2D02G376600.1	43	0	0
TaARF6	TaARF6-A	TraesCS2A02G491000.1	321	1	0
	TaARF6-B	TraesCS2B02G519200.1	222	1	0
	TaARF6-D	TraesCS2D02G491200.1	585	1	1
TaARF7	TaARF7-A	TraesCS2A02G547800.1	120	0	0
	TaARF7-B	TraesCS2B02G578500.1	165	1	0
	TaARF7-D	TraesCS2D02G548900.1	259	1	0
TaARF8	TaARF8-A	TraesCS2A02G567300.1	132	0	0
	TaARF8-B	TraesCS2B02G933400LC.1	0	0	0
	TaARF8-D	TraesCS2D02G577800.1	97	0	0
TaARF9	TaARF9-A	TraesCS3A02G159200.1	102	1	0
	TaARF9-B	TraesCS3B02G190100.1	97	0	0
	TaARF9-D	TraesCS3D02G166700.1	0	0	0
TaARF10	TaARF10-A	TraesCS3A02G246000.1	181	0	0
	TaARF10-B	TraesCS3B02G273400.3	264	0	0
	TaARF10-D	TraesCS3D02G245400.1	261	0	0
TaARF11	TaARF11-A	TraesCS3A02G292400.1	430	1	0
	TaARF11-B	TraesCS3B02G327000.1	324	0	0
	TaARF11-D	TraesCS3D02G292100.1	0	0	0
TaARF12	TaARF12-A	TraesCS3A02G442000.1	60	0	0
	TaARF12-B	TraesCS3B02G475800.1	189	1	0
	TaARF12-D	TraesCS3D02G434700.1	185	0	0
TaARF13	TaARF13-A	TraesCS3A02G449300.3	40	0	0
	TaARF13-B	TraesCS3B02G486000.1	48	0	0
	TaARF13-D	TraesCS3D02G442000.1	57	0	0
TaARF14	TaARF14-A	TraesCS5A02G038300.1	850	3	3
	TaARF14-B	TraesCS5B02G039800.1	732	3	0
	TaARF14-D	TraesCS5D02G045700.1	835	3	1
TaARF15	TaARF15-A	TraesCS6A02G113000.1	496	1	0
	TaARF15-B	TraesCS6B02G141300.1	442	1	0
	TaARF15-D	TraesCS6D02G102300.1	469	1	0
TaARF16	TaARF16-A	TraesCS6A02G138600.1	0	0	0
	TaARF16-B	TraesCS6B02G167100.1	686	5	0
	TaARF16-D	TraesCS6D02G127600.1	677	4	0
TaARF17	TaARF17-A	TraesCS6A02G222300.1	0	0	0
	TaARF17-B	TraesCS6B02G258800.1	0	0	0
	TaARF17-D	TraesCS6D02G212700.1	0	0	0
TaARF18	TaARF18-A	TraesCS7A02G160800.1	441	1	0
	TaARF18-B	TraesCS7B02G065800.1	668	2	0
	TaARF18-D	TraesCS7D02G161900.1	499	1	0
TaARF19	TaARF19-A	TraesCS7A02G252000.1	436	1	0
	TaARF19-B	TraesCS7B02G138900.1	486	1	1
	TaARF19-D	TraesCS7D02G250100.1	399	2	1
TaARF20	TaARF20-B	TraesCS7B02G316600.1	522	3	0
	TaARF20-A	TraesCS7A02G416400.1	546	1	0
	TaARF20-D	TraesCS7D02G409700.1	547	1	0
TaARF21	TaARF21-A	TraesCS7A02G446900.1	349	1	1
	TaARF21-B	TraesCS7B02G346700.1	409	1	1
	TaARF21-D	TraesCS7D02G436800.1	566	1	0
TaARF22	TaARF22-A	TraesCS7A02G461700.1	1027	2	2
	TaARF22-B	TraesCS7B02G363100.1	529	2	0
	TaARF22-D	TraesCS7D02G449900.1	0	0	0
TaARF23	TaARF23-A.1	TraesCS7A02G475600.1	0	0	0
	TaARF23-A.2	TraesCS7A02G475700.1	58	0	0
TaARF24	TaARF24-D	TraesCS7D02G463000.1	54	0	0
