# Supplementary material for: Comprehensive Atlas of Wheat (Triticum aestivum L.) AUXIN RESPONSE FACTOR Expression During Male Reproductive Development and Abiotic Stress
Source: Front Plant Sci. 2020 Sep 30;11:586144. doi: 10.3389/fpls.2020.586144 (PMC7554351; doi:10.3389/fpls.2020.586144)
Supplement: Supplementary file 15 [file Table_6.xlsx]

## Sheet: Redundant primers
Redundant primers of TaARF genes used for RT-qPCR
Gene Name	Forward primer sequence	Reverse primer sequence
TaARF1	TCTCCACCACGAAAGAAGTTACG	ATGCCTGGCTCCCTGTATGC
TaARF2	CTGGAAATAGTTCACCTATCAG	CCTTGCAGTGCCCAGCTTCCAGT
TaARF3	CACCACTTGGAATTCCCTACCA	GATGCATAAGGACCATCTTGCTG
TaARF4	GCATTCAATCAGTTCTACTGGCCAG	GAGAGCTCGCCAGAGTCCACGTC
TaARF5	CACCACAGCTTCCCATTCTT	TGAGGTGGAGATCCGAAAAG
TaARF6	GAATTCTGAACTTTCTTCGGCACC	CGACCTGCTGACACTGCAGCTG
TaARF7	AGTCCTCAAGTTGATTCTTCCTCC	CCAGAAGGAATCGTAGACATG
TaARF8	CAGTTCTTCCCACCTAGCTCCAG	GGACGCATGTTCACCGAGTTG
TaARF9	CTGTCAGAGATTACTCAGAAGC	CAGATATGGTGCAACCTGTTCAGG
TaARF10	GCGGAATCTGCCAGATTCCACAAGG	GCAATTCCGATCATCACTGTACTG
TaARF11	TGGACGTCCCAACTCTGTATG	CATACAGAGTTGGGACGTCCA
TaARF12	CAGCAGAGGCCCTCTATGGA	CCTGGAACTGGTTCTTGAATG
TaARF13	AGTAGGAAATGTAGAGACTTTGGTG	GCTGGTTCATGGATGGTTAATAC
TaARF14	GAACTTCCAGGGAGTTGGAGCGTC	GATTCTGAGTCTGTTGGAATTGC
TaARF15	AGCTAGCACAGCCATGCAGTC	GGATTAAACTGCATGCTATTCTG
TaARF16	AAGCCTGAGCACCGTAATCG	CGGCTTTGCGCTACACTTG
TaARF17	GAATCTCGATTGCTCGGCG	CCTCCGTGCCGACTTGATAAAC
TaARF18	GCAAGTATGCCGTCAATGGA	CTGAGAGGAAGATGGCTGGAA
TaARF19	GGCTTTCTACCCAACCAGGC	TATCGTCAACTGCCATCCTCAG
TaARF20	TGGAGAATCTCTTAAAGAGGGC	CTCTGCTGCATATTCATGTTC
TaARF21	TCAAACATGCCGGCCATTC	CCGTCCGGGAAATAGCACAT
TaARF22	GATCAAGTGAATCAACCACCTGC	CTGATCTCATAGGGTCTTCCAACTG
TaARF23	AATGCCTGGGATGTCGAAGTG	ATGGCTTGTCGTTGATGGGTC
TaARF24	CACATCCTCAACACCTGCTGTCA	CTCTTTGGGCTGTCGATGCTAC
TaActin	TACTCCCTCACAACAACCG	AGAACCTCCACTGAGAACAA
TaCals5	CTTATGTTCCGGCTCCTCAAATT	GGCGAATATGTCACCAACTGTAA

## Sheet: Gene specific primers 
Gene specific primers of TaARFs used in qRT-PCR
Gene name	Forward primer sequence	Reverse primer sequence
TaARF1-A	GCACACTGGTGGATTACCG	TTAATATTTCTCGATGAAGCTCG
TaARF1-B	TCATGAGGCTTCCGACCTC	TGAAGTCACTGAATGGTAATCCT
TaARF1-D	TGCACCTTGGTTTGTTCCAT	GGAGGAGAGTGTCTCCCTTGAA
TaARF2-A	GAACCTGATGCTACTAGGGCG	GATTTTACTGTTCATGCGGGA
TaARF2-B	TATGCTCTTGGGCAGTTCACGG	CTGTAGCTGCCGGTTCTCG
TaARF2-D	GCTCCAGTTACTGATGGAAATGA	CATGTAGCTCCCCGCATTT
TaARF3-A	AAGGGCACTTGGATAAGAACA	GCTTCAGGGGCTGAGTTGA
TaARF3-B	GGGCTGTGATGATGGTGC	CTAAAAGATACACAAAGGTTCGG
TaARF3-D	TTGGTTCAGAAGTGATTGATAGC	TTGCTGCTTCAAGGGTTGC
TaARF4-A	CTACTCGGGAGAGCCACGTA	GCCAGTTCTCGCATAAAACC
TaARF4-B	CAGCATGGCGAAAAGAATA	GGATGATCATGGGCATTTG
TaARF4-D	GTGTCTGGGAAATGGTTGGTCTA	GGTGCCTTTTTCTAGTTCTTGC
TaARF5-A	AGCAGATGAAATCCAGCAGTA	GAGGACGTGTTGTTGTTGTTG
TaARF5-B	CGGGGAGACGATACTCCA	TGCAAAAAGGAAAGGAAATACTA
TaARF5-D	GACAACATAGGGGGCTGAGAAT	GCTGTACACGCAGGGGGCACTT
TaARF6-A	TGATTTTTCTGACGGTGTATTTC	GAGACATCAGGCTCTCTCGAC
TaARF6-B	ACATCTCTTCTTGCTCTCAACCA	GGTTTCAACGGCTTTGCG
TaARF6-D	CGCAGAGTACAGCATCGG	TGGAGCCCAAACATTGAC
TaARF7-A	TTTATCCAGTCAGCACAGCAACT	GCCCAAGTCAAGATGTTAGTGGA
TaARF7-B	ACATGGGGACAATAACAGAAGTA	GAAACAATGACGGATACATAGGG
TaARF7-D	CATCTGCCCGTCTGTTCA	GCAGCAGCAGCAAATGAAC
TaARF8-A	GCCACGACCGAAATGCTT	TGGCTGGTAATGGAAAAAGAA
TaARF8-B	AGTGAGCCAAGCCCCTGAC	CGCAAACAAAACAAAGCAG
TaARF8-D	ATGTGCTCTGGCGATGTCA	TGTGAGCACGGTAGGAGATGG
TaARF9-A	ACTCATCTGATGCCTCCTCA	TACGGTTGGGGTCACTAGAAC
TaARF9-D	GACTCATCTGATGGCTCCTCG	GATACGGTTGGGGTCACA
TaARF10-A	CGTGCAACATATAAATGGCTTAT	CCATATCTTGAGTGGCGTTGAT
TaARF10-B	GGTACTGCTAATTCAGCTTCTCG	TTCATAAGGGTGAAACACTTCTT
TaARF10-D	TGATGCAAAGCTTCCACCT	GGTGCTAATTCAAACAAGAACTG
TaARF11-A	AACTACATGTGCACCTCGTCC	GCTTCTTCGTTGTTCTTGCTG
TaARF11-B	CCCCAGGTACAATCAGCATTTC	TAGCCTACCCCAACTTGTTTAG
TaARF11-D	TGGATACAACCGCGCTACC	GCTGACTGTCCCTGGGGT
TaARF12-A	GCTTGCTCTTGGCAGTTAAGATT	ATCGTCTTTGCCAGTGTTTCT
TaARF12-B	GTTTGAAGGCGAAGAGGCA	AAGGAGAGACTCTATCTGGACGA
TaARF12-D	AACAACCCAACCCAACCCT	GGGTGGTGGGGAGGAAAG
TaARF13-A	TGTTGATCACCCCACCCC	GGATCGCCAATGAGCACC
TaARF13-B	GTGCATCAAATCCGTTTACATGA	TAACACAACCTGCAGAGACCA
TaARF13-D	AACCCCTGAAAGTATGGTCTATC	TGGCCCTGGATCTCTCTCTCT
TaARF14-A	TCACCAGATTCAGCAGCTACTAT	CGCTCCAGGTGCAGAGGT
TaARF14-B	CCAGAACTAAAACCCAGCACC	CGATCATACAACACATCCATGAC
TaARF14-D	TAGACTCTAGCATGCCTGGTTCC	AAGTTACGAAAACCATTGTGC
TaARF15-A	CTGGTAACGCTACGATAGTTCCT	TACTGATACAGCTTCAATGGGGA
TaARF15-B	AGGCCCAGCCTCAAACTAATAA	CAAGTGGAGTTCCTGCTCG
TaARF15-D	CGTACCGAGCTACCCCAAT	CGTGTGTGCTCGTATCGCTC
TaARF16-A	CGAAGCATCAGAAGAGCACAG	CATATAAGCTGTGGAGGCAGA
TaARF16-B	GCCTGCTCCGGAAGGTTT	ACAGGAGCCCAGGAGACC
TaARF16-D	AGAGAGGGAGGGAGGGAGG	ACTAGTTAGAGGCGAGAGAGAGG
TaARF17-A	GCAACTGGAACACCGACAAG	CAATCGAGATTCCGACCGAG
TaARF17-B	CGAGCTAGATAACAGCAGCAGA	CATTGGACACGAAGAGCAC
TaARF17-D	TGGCGACTCGGCAGGCGTC	CGACGGTATCTGACTCCAA
TaARF18-A	CCAGAGGTTGAAGGACCCAAT	CGAATTTTAGTGACAACAAGACA
TaARF18-B	TCAAACAATCACATCAGACACCC	GGTGATGTTGTCATGTCAGTTAG
TaARF18-D	CTTGTTCCCACTAAAATACGCTT	TTAGACACTGGAGCAGGATTTCT
TaARF19-A	GCACTCAGTACAGGAGCAGCAA	ATGGTGTTGCTGTTGTGAAAG
TaARF19-B	GTGCTAGCTCTTTGAATGT	GCAAAAGAACGTGATTAGTGGC
TaARF19-D	GGTGCTAGCTCTTTGAATGGGA	GGGAACCATTATTGTTGGCTTG
TaARF20-A	AGCAACATCATCATCAGCAA	GCTGCTGATTTGACAGATTTGGT
TaARF21-A	AGCGTAGATAGCGTGTACGG	ACATCATCACAATGGGTGGTACT
TaARF21-B	AGCTCTTTCTCCACTTGTATGCT	CCACACAAACAATCACCCC
TaARF21-D	AGAGAGCATAGATAGCGTGGCT	ACAGAAAACTGTTCATGGATCAC
TaARF22-A	GGCCCTCGCTTAATGCTG	AGTAAGAAGCACTCCACAGAGC
TaARF22-B	AAGTAGAGTTCTGAAGAGAGGGC	GATCACGGTACAGGTTCCTACTA
TaARF22-D	AATGGTGTTCTGAGGCGAG	GCCTACATTCACAGGATTAGCAA
TaARF23-A	AATGCCTGGGATGTCGAAGTG	ATGGCTTGTCGTTGATGGGTC
TaARF24-D	CACATCCTCAACACCTGCTGTCA	CTCTTTGGGCTGTCGATGCTAC
